# Supplementary material for: Low Soluble Syndecan-1 Precedes Preeclampsia
Source: PLoS One. 2016 Jun 14;11(6):e0157608. doi: 10.1371/journal.pone.0157608 (PMC4907460; doi:10.1371/journal.pone.0157608)
Supplement: S1 Data — (XLSX) [file pone.0157608.s001.xlsx]

## Sheet: Sheet1
Gest Age @ delivery	Gest Age of Sample		soluble CD138 values (syndecan-1)
37.4286	11.2857	Patient 1	219.31
37.4286	18.1429	Patient 1	776.025
37.4286	27	Patient 1	225.44
37.4286	37	Patient 1	365.005
37.4286	37.5714	Patient 1	135.654
37.4286	44.2857	Patient 1	26.569
40.1429	6.71429	Patient 2	104.785
40.1429	26.4286	Patient 2	662.435
40.1429	40.1429	Patient 2	1715.37
40.1429	40.2857	Patient 2	515.192
40.1429	45.5714	Patient 2	84.34
41	9	Patient 3	245.865
41	19	Patient 3	311.705
41	27	Patient 3	912.15
41	41	Patient 3	1454.36
41	41	Patient 3	335.264
41	47.5714	Patient 3	26.5295
39.7143	7.57143	Patient 4	216.455
39.7143	16.8571	Patient 4	168.3
39.7143	28.1429	Patient 4	478.875
39.7143	39.5714	Patient 4	474.65
39.7143	39.7143	Patient 4	215.854
39.7143	48.7143	Patient 4	113.841
41.8571	7.14286	Patient 5	290.3
41.8571	18.7143	Patient 5	366.055
41.8571	41.8571	Patient 5	3000
41.8571	42	Patient 5	847.338
41.8571	48	Patient 5	40.829
38	23	Patient 6	1527.77
38	38	Patient 6	1431.66
38	38.1429	Patient 6	223.13
38	44	Patient 6	24.5865
38	19.8571	Patient 7	386.75
38	39	Patient 7	1391.47
38	39.1429	Patient 7	378.476
38	45	Patient 7	27.9725
40.5714	6.28571	Patient 8	102
40.5714	18.2857	Patient 8	287
40.5714	28.4286	Patient 8	969
40.5714	40.5714	Patient 8	1397
40.5714	40.7143	Patient 8	245
40.5714	44.1429	Patient 8	13
