# Supplementary material for: Low Soluble Syndecan-1 Precedes Preeclampsia
Source: PLoS One. 2016 Jun 14;11(6):e0157608. doi: 10.1371/journal.pone.0157608 (PMC4907460; doi:10.1371/journal.pone.0157608)
Supplement: S2 Data — (XLSX) [file pone.0157608.s002.xlsx]

## Sheet: Sheet1
Pregnancy Outcome	CD138 ELISA	sample gestational age	SBP before 20 w	DBP before 20 w	AVG SBP Labor	AVG DBP Labor	GA Delivery	baby wt	birthweightcentile
Uncomplicated	594.8	20.57	109	69	128	77	38.4	3720	91.2
Uncomplicated	262.4	17.71	114	70	130	77	40.1	3525	74.8
Uncomplicated	1462.6	23.29	115	75	126	63	40.6	4002	83.1
Uncomplicated	272	18.86	113	68	138	73	38	2780	33.2
Uncomplicated	732.1	18.57	115	62	128	75	38.4	3310	68.3
Uncomplicated	258.5	21.29	99	65	113	72	38.7	3744	85.4
Uncomplicated	290.1	18.86	119	61	116	64	39.3	3530	73
Uncomplicated	138.1	19.14	109	69	104	55	39.4	3478	81.1
Uncomplicated	245.1	22	106	69	123	78	28.9	1375	88.8
Uncomplicated	583.2	22.86	106	67	122	60	39.9	3480	53
Uncomplicated	245.7	19.71	124	76	131	76	41.3	3600	71
Uncomplicated	672.6	19.43	109	66	127	75	38.9	3660	80.9
Uncomplicated	78	19.29	126	80	132	80	39.7	3540	84.7
Uncomplicated	881	23.57	120	70	122	73	41.1	4045	78.6
Uncomplicated	247.6	21.43	112	59	124	72	40.9	3180	29.5
Uncomplicated	171.8	23.86	117	73	131	73	42.1	3705	59.5
Uncomplicated	483.7	18.4	118	70	129	79	40.4	4010	91.3
Uncomplicated	161.4	19.4	108	60	121	71	41	3636	62.4
Uncomplicated	344.2	20.3	117	69	123	71	40.3	3524	63.3
preeclamptic	352.5	21.57	116	75	148	96	37.9	3615	93.2
preeclamptic	174.1	20.71	130	68	141	92	38.7	3390	59.9
preeclamptic	216.6	19.43	118	70	150	100	40	2459	1
preeclamptic	193.8	18.57	118	75	144	97	40.4	3390	32.1
preeclamptic	247.5	22.29	113	70	193	114	29.6	1182	29.3
preeclamptic	160.6	19.3	109	69	168	105	31.3	1256	6.5
preeclamptic	165.9	18.4	114	68	152	97	33	1750	22.5
preeclamptic	111.6	20.1	117	77	141	99	38	2800	13.1
preeclamptic	48	19	113	78	148	89	35.3	2035	16.7
Gestational HTN	245.3	18.71	111	66	144	91	39.6	3125	51.2
Gestational HTN	242.2	19.29	122	73	142	83	41.3	3355	47.5
Gestational HTN	353	24.43	115	71	144	94	41.4	3203	23.2
Gestational HTN	1187.2	21.57	136	75	141	78	39.1	3395	44.8
Gestational HTN	206.9	20.57	113	64	142	87	39.3	2700	16.2
Gestational HTN	385.1	23	113	67	163	90	39.9	3050	34.7
Gestational HTN	121.2	19.86	137	86	145	92	40.4	3490	40.9
Gestational HTN	173.6	17.71	119	78	156	94	37.7	2660	24
Gestational HTN	111.1	17.86	128	73	150	83	40.7	3697	60.2
