# Supplementary material for: Low Soluble Syndecan-1 Precedes Preeclampsia
Source: PLoS One. 2016 Jun 14;11(6):e0157608. doi: 10.1371/journal.pone.0157608 (PMC4907460; doi:10.1371/journal.pone.0157608)
Supplement: S3 Data — (XLSX) [file pone.0157608.s003.xlsx]

## Sheet: Sheet1
Pregnancy Status	ELISA CD138 Syndecan-1 (ng/mL)	Gestational age @ delivery	Gestational age of Sample
Uncomplicated	513.366	39	27.7
Uncomplicated	498.08	36.6	28
Uncomplicated	642.528	41.1	28.6
Uncomplicated	243.236	41	29
Uncomplicated	681.622	39.4	29.1
Uncomplicated	470.208	40.6	30.9
Uncomplicated	954.124	41.4	31.1
Uncomplicated	920.952	37.1	31.4
Uncomplicated	2861.29	39.6	32
Uncomplicated	927.082	41.4	32.1
Uncomplicated	758.438	41.7	32.4
Uncomplicated	704.51	40	32.6
Uncomplicated	2583.91	40.2	34
Uncomplicated	1078.14	40	35.3
Uncomplicated	648.108	41.1	35.3
Uncomplicated	558.684	37.7	35.7
Uncomplicated	835.732	40.6	40.6
Preeclampsia	2236.79	33.3	33.1
Preeclampsia	133.416	32.7	32.6
Preeclampsia	583.752	32.6	32.1
Preeclampsia	255.466	34	33.9
Preeclampsia	158.966	33.1	31.1
Preeclampsia	765.884	41.9	41.7
Preeclampsia	779.176	32.3	32.1
Preeclampsia	227.8	33.3	33.1
Preeclampsia	685.74	37.1	36.3
Preeclampsia	194.866	33	32.9
Preeclampsia	221.374	28.3	28.4
Preeclampsia	1528.79	33.6	33.9
Preeclampsia	401.364	30.1	29.1
Preeclampsia	166.724	32.4	32
Preeclampsia	495.644	36.2	36.3
Preeclampsia	100.582	27.2	25.6
Preeclampsia	280.838	28.1	28.1
