# Supplementary material for: Low Soluble Syndecan-1 Precedes Preeclampsia
Source: PLoS One. 2016 Jun 14;11(6):e0157608. doi: 10.1371/journal.pone.0157608 (PMC4907460; doi:10.1371/journal.pone.0157608)
Supplement: S4 Data — (XLSX) [file pone.0157608.s004.xlsx]

## Sheet: Sheet1
PE vs C	PE severe	SCORE by eye	SC SDC1: amido Black densitometry	CD138(ELISA) pg/mL	Syndecan1 2-Ct	Syndecan2 2-Ct	Glypican1 2-Ct
PE	PE	3	2.1812	429.398	0.165732	0.105901	0.2365
PE	PE	3	2.3172	495.644	0.295866	0.143126	0.632329
PE	PE	3	2.2008	761.1	0.61548	0.156439	0.394851
PE	PE	2	2.2518	2236.79	0.396457	0.19398	1.52151
PE	PE	2	1.8664	583.752	0.232286	0.208427	0.550505
PE	Severe	1.5	1.6974	785.2	0.937153	0.550816	0.92141
PE	Severe	2.5	2.3032	659.504	0.178007	0.533146	0.274284
PE	Severe	1	1.9195	334.162	0.229797	0.204479	0.251274
PE	Severe	2	2.2535	797.662	0.181793	0.143552	0.677238
PE	Severe	2.5	1.2333	320.768	0.109201	0.11216	0.18766
PE	Severe	3.5	2.1995	354.166	0.197109	0.234299	1.26653
PE	Severe	2.5	2.7259	280.838	1.27443	1.03129	1.99927
PE	Severe	1	2.0816	401.364
PE	Severe	2	2.1113	166.724	1.56836	0.146704	0.460702
PE	PE	1	1.354	698.654	0.234032	0.286059	0.490667
PE	Severe	2	1.7522	398.7	0.814225	0.373149	1.07922
PE	PE	2		1527.8	0.128876	0.872345	0.224679
PE	Severe	3.5
PE	Severe	2
C	Normal	4	4.0822	3748.2	2.7656	5.70157	16.1445
C	Normal	3	1.8071	709.44	0.652363	1.21913	1.36617
C	Normal	3	2.5025	306.11	0.222385	0.350297	0.637092
C	Normal	1	4.371	1035.39	0.158141	0.220901	0.253247
C	Normal	2.5	2.5214	1743.24	0.393223	0.190134	0.455467
C	Normal	3	2.2399	688.218	0.131183	0.263717	0.462379
C	Normal	3.5	1.5253	171.652	0.0763838	0.578498	0.711948
C	Normal	4	1.4069	463.756	0.416973	0.128212	0.421836
C	Normal	4	2.5685	513.366	0.826707	0.322608	0.868209
C	Normal	4	2.379	2112.1	1.04021	2.93127	1.56412
C	Normal	2	1.6952	1262.2	0.398105	0.673568	1.30823
C	Normal	2.5	2.3864	1540.1	1.51481	0.625204	0.702795
C	Normal	2.5	2.2712	771.9	0.997762	0.385888	1.12103
C	Normal	1	2.2122	506.2	1	1	1
C	Normal	4	2.9228	3750	8.4717	1.15499	1.97512
C	Normal	2.5	2.2986	558.684	0.100775	0.6331	1.12272
C	Normal	2.5			0.147325	0.342316	0.423064
C	Normal	4		2583.91	0.307938	0.71497
C	Normal	2		1136.4	0.491907	0.437854	0.938452
C	Normal	4		2138.3	1	1	1
C	Normal	3
C	Normal	4
C	Normal	4
C	Normal	4
C	Normal	4
